# Supplementary material for: The Ecology and Phylogeny of Hosts Drive the Enzootic Infection Cycles of Hantaviruses
Source: Viruses. 2019 Jul 23;11(7):671. doi: 10.3390/v11070671 (PMC6669546; doi:10.3390/v11070671)
Supplement: Supplementary file 1 [file viruses-11-00671-s001.zip]

Archive with 3 entries (3 files):
- MILHOLLAND_ET_AL_VIRUSES_2019_S3.pdf
- MILHOLLAND_ET_AL_VIRUSES_2019_S1.pdf
- MILHOLLAND_ET_AL_VIRUSES_2019_S2.pdf
